# Supplementary material for: Association between moderate-to-vigorous physical activity and chronic disease risk in adults and elderly: insights from the UK Biobank study
Source: Front Physiol. 2024 Dec 5;15:1465168. doi: 10.3389/fphys.2024.1465168 (PMC11659758; doi:10.3389/fphys.2024.1465168)
Supplement: Supplementary file 1 [file Table3.xlsx]

## Sheet: Table S1
	Covariate	Hypertension		Atherosclerotic cardiovascular disease (ASCVD)		Cerebrovascular disease		Neurodegenerative disease		Metabolic syndrome		T2 Diabetes
	Gender	Male	Female	Male	Female	Male	Female	Male	Female	Male	Female	Male	Female
Age	<45 (reference)
	≥45 to < 60	OR = 4.15 (1.53, 11.2) p < 0.01	OR = 2.37 (1.05, 5.35) p < 0.05	OR = 3.02 (0.74, 12.26) p = ns	OR = 1.82 (0.25, 13.17) p = ns	NA	NA	NA	NA	OR = 1.67 (0.78, 3.57) p = ns	OR = 1.60 (0.75, 3.41) p = ns	OR = 0.56 (0.25, 1.25) p = ns	OR = 0.63 (0.25, 1.58) p = ns
	≥60	OR = 9.00 (3.33, 24.26) p < 0.001	OR = 5.70 (2.53, 12.84) p < 0.001	OR = 7.07 (1.75, 28.63) p < 0.01	OR = 6.03 (0.84, 43.37) p = ns	NA	NA	NA	NA	OR = 4.65 (2.18, 9.92) p < 0.001	OR = 4.06 (1.91, 8.63) p < 0.001	OR = 0.99 (0.45, 2.19) p = ns	OR = 0.91 (0.36, 2.29) p = ns
BMI	<25.0 (reference)
	≥25.0 to <30.0	OR = 1.44 (1.29, 1.62) p < 0.001	OR = 1.26 (1.14, 1.39) p < 0.001	OR = 1.17 (1.00, 1.38) p = ns	OR = 1.20 (0.97, 1.50) p = ns	OR = 0.83 (0.61, 1.14) p = ns	OR = 0.97 (0.72, 1.31) p = ns	OR = 0.82 (0.58, 1.15) p = ns	OR = 0.71 (0.50, 1.02) p = ns	OR = 1.05 (0.93, 1.17) p = ns	OR = 1.13 (1.02, 1.25) p < 0.05	OR = 2.05 (1.51, 2.77) p < 0.001	OR = 2.72 (1.98, 3.72) p < 0.001
	≥30.0	OR = 2.17 (1.88, 2.50) p < 0.001	OR = 2.19 (1.95, 2.47) p < 0.001	OR = 1.29 (1.03, 1.62) p < 0.05	OR = 1.79 (1.37, 2.32) p < 0.001	OR = 0.74 (0.46, 1.19) p = ns	OR = 0.88 (0.57, 1.36) p = ns	OR = 0.84 (0.51, 1.38) p = ns	OR = 0.77 (0.47, 1.24) p = ns	OR = 1.34 (1.15, 1.57) p < 0.001	OR = 1.28 (1.11, 1.47) p < 0.001	OR = 5.76 (4.20, 7.90) p < 0.001	OR = 7.16 (5.21, 9.83) p < 0.001
Ethnicity	British Caucasian (reference)
	Asian	OR = 1.46 (0.98, 2.18) p = ns	OR = 1.17 (0.77, 1.78) p = ns	OR = 2.65 (1.67, 4.22) p < 0.001	OR = 0.55 (0.14, 2.24) p = ns	OR = 1.67 (0.52, 5.35) p = ns	OR = 1.02 (0.25, 4.15) p = ns	OR = 1.83 (0.56, 5.95) p = ns	NA	OR = 1.91 (1.29, 2.81) p < 0.01	OR = 1.05 (0.66, 1.68) p = ns	OR = 2.76 (1.50, 5.08) p < 0.01	OR = 2.54 (1.22, 5.29) p < 0.05
	Other	OR = 1.06 (0.65, 1.74) p = ns	OR = 1.83 (1.30, 2.58) p < 0.001	OR = 0.78 (0.32, 1.91) p = ns	OR = 1.11 (0.41, 3.02) p = ns	OR = 0.73 (0.10, 5.32) p = ns	OR = 1.20 (0.29, 4.92) p = ns	NA	OR = 3.35 (1.03, 10.92) p < 0.05	OR = 1.20 (0.71, 2.03) p = ns	OR = 1.28 (0.83, 1.97) p = ns	OR = 3.18 (1.78, 5.67) p < 0.001	OR = 1.35 (0.62, 2.93) p = ns
Income	Level 1 (<£18 000) (reference)
	Level 2 (£18000–30 999)	OR = 0.80 (0.67, 0.95) p < 0.05	OR = 0.94 (0.82, 1.08) p = ns	OR = 0.80 (0.63, 1.04) p = ns	OR = 0.97 (0.72, 1.32) p = ns	OR = 0.70 (0.43, 1.14) p = ns	OR = 0.88 (0.58, 1.36) p = ns	OR = 0.77 (0.47, 1.27) p = ns	OR = 0.80 (0.51, 1.23) p = ns	OR = 0.80 (0.67, 0.96) p < 0.5	OR = 0.89 (0.77, 1.04) p = ns	OR = 0.82 (0.58, 1.15) p = ns	OR = 1.11 (0.78, 1.57) p = ns
	Level 3 (£31 000–51 999)	OR = 0.79 (0.67, 0.93) p < 0.01	OR = 0.77 (0.67, 0.89) p < 0.001	OR = 0.76 (0.59, 0.97) p < 0.05	OR = 0.88 (0.64, 1.20) p = ns	OR = 0.77 (0.49, 1.22) p = ns	OR = 0.87 (0.56, 1.34) p = ns	OR = 0.63 (0.38, 1.04) p = ns	OR = 0.42 (0.25, 0.70) p < 0.01	OR = 0.73 (0.62, 0.87) p < 0.001	OR = 0.77 (0.66, 0.89) p < 0.001	OR = 0.71 (0.50, 0.99) p < 0.05	OR = 0.85 (0.59, 1.22) p = ns
	Level 4 (>£52 000)	OR = 0.62 (0.52, 0.73) p < 0.001	OR = 0.68 (0.59, 0.79) p < 0.001	OR = 0.60 (0.46, 0.77) p < 0.001	OR = 0.81 (0.58, 1.12) p = ns	OR = 0.45 (0.27, 0.73) p < 0.01	OR = 0.60 (0.37, 0.97) p < 0.05	OR = 0.55 (0.33, 0.91) p < 0.05	OR = 0.48 (0.29, 0.81) p < 0.01	OR = 0.62 (0.52, 0.74) p < 0.001	OR = 0.70 (0.60, 0.82) p < 0.001	OR = 0.47 (0.33, 0.67) p < 0.001	OR = 0.54 (0.36, 0.81) p < 0.01
Townsend Deprivation Index	Q1 (least deprived) (reference)
	Q2	OR = 1.06 (0.93, 1.22) p = ns	OR = 1.18 (1.05, 1.34) p < 0.01	OR = 0.96 (0.78, 1.18) p = ns	OR = 1.11 (0.84, 1.47) p = ns	OR = 1.13 (0.77, 1.66) p = ns	OR = 1.48 (0.99, 2.23) p = ns	OR = 0.64 (0.40, 1.03) p = ns	OR = 0.75 (0.49, 1.17) p = ns	OR = 1.11 (0.96, 1.28) p = ns	OR = 1.08 (0.94, 1.24) p = ns	OR = 1.10 (0.80, 1.51) p = ns	OR = 0.96 (0.67, 1.37) p = ns
	Q3	OR = 1.01 (0.88, 1.16) p = ns	OR = 1.08 (0.95, 1.23) p = ns	OR = 1.01 (0.82, 1.24) p = ns	OR = 1.20 (0.91, 1.58) p = ns	OR = 0.66 (0.43, 1.03) p = ns	OR = 1.37 (0.90, 2.08) p = ns	OR = 1.22 (0.81, 1.82) p = ns	OR = 0.80 (0.51, 1.23) p = ns	OR = 0.96 (0.83, 1.12) p = ns	OR = 1.06 (0.93, 1.22) p = ns	OR = 1.14 (0.83, 1.56) p = ns	OR = 1.18 (0.84, 1.65) p = ns
	Q4 (most deprived)	OR = 1.05 (0.91, 1.21) p = ns	OR = 1.09 (0.96, 1.24) p = ns	OR = 1.01 (0.82, 1.26) p = ns	OR = 1.21 (0.91, 1.61) p = ns	OR = 1.01 (0.67, 1.53) p = ns	OR = 1.47 (0.96, 2.24) p = ns	OR = 0.91 (0.57, 1.43) p = ns	OR = 0.90 (0.58, 1.41) p = ns	OR = 1.14 (0.98, 1.32) p = ns	OR = 1.24 (1.08, 1.42) p < 0.01	OR = 1.41 (1.04, 1.93) p = ns	OR = 1.38 (0.99, 1.93) p = ns
Smoking Status	Never (reference)
	Previous	OR = 1.26 (1.13, 1.39) p < 0.001	OR = 1.06 (0.97, 1.16) p = ns	OR = 1.21 (1.04, 1.42) p < 0.05	OR = 1.44 (1.18, 1.77) p < 0.001	OR = 1.60 (1.18, 2.17) p < 0.01	OR = 1.10 (0.82, 1.48) p = ns	OR = 1.10 (0.80, 1.53) p = ns	OR = 1.10 (0.79, 1.53) p = ns	OR = 1.20 (1.08, 1.34) p < 0.01	OR = 1.14 (1.03, 1.26) p < 0.05	OR = 1.30 (1.04, 1.63) p < 0.05	OR = 1.23 (0.96, 1.56) p = ns
	Current	OR = 1.26 (1.05, 1.50) p < 0.05	OR = 1.12 (0.93, 1.34) p = ns	OR = 1.37 (1.06, 1.78) p < 0.05	OR = 2.02 (1.42, 2.86) p < 0.001	OR = 1.19 (0.68, 2.10) p = ns	OR = 1.44 (0.84, 2.47) p = ns	OR = 0.51 (0.23 1.13) p = ns	OR = 0.31 (0.10, 0.98) p < 0.05	OR = 1.30 (1.08, 1.57) p < 0.01	OR = 1.31 (1.08, 1.58) p < 0.01	OR = 1.39 (0.98, 1.97) p = ns	OR = 1.35 (0.89, 2.06) p = ns
Social Isolation	No (reference)
	Yes	OR = 1.16 (0.76, 1.76) p = ns	OR = 1.27 (0.72, 2.24) p = ns	OR = 1.31 (0.67, 2.56) p = ns	OR = 1.02 (0.32, 3.21) p = ns	OR = 1.48 (0.36, 6.02) p = ns	OR = 0.70 (0.17, 2.85) p = ns	OR = 0.56 (0.20, 1.54) p = ns	OR = 1.22 (0.17, 8.84) p = ns	OR = 0.84 (0.57, 1.24) p = ns	OR = 1.57 (0.80, 3.06) p = ns	OR = 0.94 (0.44, 2.04) p = ns	OR = 1.40 (0.34, 5.72) p = ns
Lonrliness	No (reference)
	Yes	OR = 1.16 (1.00, 1.35) p < 0.05	OR = 0.98 (0.87, 1.10) p = ns	OR = 1.03 (0.82, 1.30) p = ns	OR = 0.96 (0.74, 1.24) p = ns	OR = 0.84 (0.51, 1.39) p = ns	OR = 1.24 (0.88, 1.76) p = ns	OR = 1.05 (0.64, 1.74) p = ns	OR = 1.29 (0.87, 1.90) p = ns	OR = 0.96 (0.81, 1.13) p = ns	OR = 1.17 (1.04, 1.32) p < 0.01	OR = 1.11 (0.82, 1.50) p = ns	OR = 0.87 (0.65, 1.16) p = ns
Depression	No (reference)
	Yes	OR = 1.02 (0.87, 1.19) p = ns	OR = 1.04 (0.90, 1.20) p = ns	OR = 1.23 (0.98, 1.56) p = ns	OR = 0.91 (0.66, 1.26) p = ns	OR = 1.05 (0.65, 1.68) p = ns	OR = 0.82 (0.53, 1.29) p = ns	OR = 1.21 (0.73, 2.02) p = ns	OR = 1.15 (0.67, 1.96) p = ns	OR = 1.09 (0.93, 1.29) p = ns	OR = 1.09 (0.93, 1.28) p = ns	OR = 1.01 (0.72, 1.42) p = ns	OR = 1.30 (0.91, 1.87) p = ns
Dietary Score	Score	OR = 1.00 (0.98, 1.03) p = ns	OR = 1.00 (0.97, 1.02) p = ns	OR = 1.01 (0.98, 1.04) p = ns	OR = 1.02 (0.97, 1.07) p = ns	OR = 0.98 (0.91, 1.04) p = ns	OR = 1.04 (0.97, 1.12) p = ns	OR = 1.02 (0.95, 1.10) p = ns	OR = 0.95 (0.88, 1.03) p = ns	OR = 0.99 (0.97, 1.02) p = ns	OR = 1.00 (0.98, 1.03) p = ns	OR = 0.95 (0.91, 0.99) p < 0.05	OR = 0.97 (0.92, 1.02) p = ns
Medication	No Medication (reference)
	antihypertensive	OR = 1.00 (0.77, 1.29) p = ns	OR = 0.96 (0.77, 1.20) p = ns	OR = 0.86 (0.57, 1.29) p = ns	OR = 1.01 (0.62, 1.64) p = ns	OR = 1.30 (0.66, 2.56) p = ns	OR = 0.86 (0.40, 1.83) p = ns	OR = 2.50 (1.43, 4.39) p < 0.01	OR = 1.77 (0.95, 3.30) p = ns	OR = 0.97 (0.74, 1.27) p = ns	OR = 1.09 (0.86, 1.38) p = ns	OR = 1.13 (0.68, 1.89) p = ns	OR = 1.12 (0.65, 1.92) p = ns
	blood-glucose lowering	OR = 0	OR = 1.01 (0.24, 4.34) p = ns	OR = 3.09 (0.39, 24.79) p = ns	OR = 0	OR = 10.68 (1.29, 88.34) p < 0.05	NA	NA	NA	OR = 1.33 (0.17, 10.67) p = ns	OR = 0.61 (0.08, 4.54) p = ns	OR = 8.96 (1.09, 73.93) p < 0.05	OR = 3.34 (0.42, 26.33) p = ns
	cholesterol-lowering	OR = 0.99 (0.84, 1.17) p = ns	OR = 0.96 (0.82, 1.12) p = ns	OR = 0.93 (0.71, 1.21) p = ns	OR = 1.22 (0.89, 1.66) p = ns	OR = 1.03 (0.62, 1.71) p = ns	OR = 1.11 (0.70, 1.76) p = ns	OR = 1.20 (0.71, 2.03) p = ns	OR = 0.65 (0.33, 1.28) p = ns	OR = 0.94 (0.78, 1.13) p = ns	OR = 0.96 (0.81, 1.14) p = ns	OR = 0.82 (0.55, 1.21) p = ns	OR = 0.84 (0.55, 1.30) p = ns
APOE Status	APOE = 0 (reference)
	APOE = 2	OR = 0.85 (0.58, 1.26) p = ns	OR = 1.05 (0.77, 1.43) p = ns	OR = 1.22 (0.73, 2.03) p = ns	OR = 0.88 (0.41, 1.87) p = ns	OR = 0.61 (0.15, 2.47) p = ns	OR = 0.77 (0.25, 2.43) p = ns	OR = 1.40 (0.51, 3.83) p = ns	OR = 1.75 (0.71, 4.31) p = ns	OR = 1.27 (0.88, 1.82) p = ns	OR = 0.76 (0.51, 1.12) p = ns	OR = 1.57 (0.82, 3.00) p = ns	OR = 0.32 (0.08, 1.28) p = ns
An OR of 0 would mean that no cases occurred in the exposure group, whereas the inability to calculate an OR or presenting it as 'NA' might occur if no cases are observed in the reference group, since this makes the calculation of odds and subsequently the OR impossible or undefined
