# Supplementary material for: Association between moderate-to-vigorous physical activity and chronic disease risk in adults and elderly: insights from the UK Biobank study
Source: Front Physiol. 2024 Dec 5;15:1465168. doi: 10.3389/fphys.2024.1465168 (PMC11659758; doi:10.3389/fphys.2024.1465168)
Supplement: Supplementary file 4 [file Table4.xlsx]

## Sheet: Table S2
Chronic diseases	Hypertension		Atherosclerotic cardiovascular disease (ASCVD)		Cerebrovascular disease		Neurodegenerative disease		Metabolic syndrome		T2 Diabetes
	Model 1	Model 2	Model 1	Model 2	Model 1	Model 2	Model 1	Model 2	Model 1	Model 2	Model 1	Model 2
Total participant
High	HR = 1 (reference)
Medium	1.16 (1.00, 1.35)	1.07 (0.92, 1.24)	1.30 (0.99, 1.71)	1.19 (0.90, 1.57)	1.60 (0.94, 2.73)	1.53 (0.90, 2.62)	2.17 (1.12, 4.18)	2.12 (1.10, 4.11)	1.19 (1.01, 1.41)	1.11 (0.94, 1.31)	1.47 (0.99, 2.19)	1.20 (0.80, 1.78)
p value	< 0.05	ns	ns	ns	ns	ns	< 0.05	< 0.05	< 0.05	ns	ns	ns
Low	1.74 (1.52, 1.99)	1.41 (1.22, 1.62)	1.55 (1.19, 2.02)	1.27 (0.97, 1.66)	1.79 (1.06, 3.01)	1.62 (0.94, 2.77)	1.78 (0.90, 3.52)	1.69 (0.84, 3.39)	1.60 (1.37, 1.86)	1.36 (1.16, 1.59)	2.98 (2.09, 4.24)	1.78 (1.24, 2.56)
p value	< 0.001	< 0.001	< 0.01	ns	< 0.05	ns	ns	ns	< 0.001	< 0.001	< 0.001	< 0.01
Male
High	HR = 1 (reference)
Medium	1.20 (0.98, 1.48)	1.14 (0.93, 1.41)	1.02 (0.73, 1.42)	0.99 (0.71, 1.38)	2.20 (1.08, 4.49)	2.12 (1.22, 3.70)	2.14 (0.92, 4.96)	2.19 (0.94, 5.10)	1.05 (0.83, 1.32)	1.00 (0.79, 1.27)	1.55 (0.93, 2.60)	1.36 (0.81, 2.28)
p value	ns	ns	ns	ns	< 0.05	< 0.01	ns	ns	ns	ns	ns	ns
Low	1.61 (1.32, 1.96)	1.37 (1.12, 1.68)	1.34 (0.98, 1.83)	1.22 (0.88, 1.68)	1.39 (0.64, 3.02)	1.20 (0.66, 2.20)	1.78 (0.75, 4.24)	1.80 (0.74, 4.37)	1.49 (1.20, 1.85)	1.32 (1.05, 1.65)	3.02 (1.90, 4.79)	2.03 (1.26, 3.26)
p value	< 0.001	< 0.01	ns	ns	ns	ns	ns	ns	< 0.001	< 0.05	< 0.001	< 0.01
Female
High	HR = 1 (reference)
Medium	1.12 (0.91, 1.38)	1.02 (0.83, 1.25)	2.19 (1.32, 3.63)	1.90 (1.14, 3.16)	1.00 (0.44, 2.31)	0.99 (0.43, 2.29)	2.21 (0.77, 6.35)	2.17 (0.75, 6.29)	1.35 (1.07, 1.69)	1.24 (0.98, 1.55)	1.36 (0.73, 2.54)	1.00 (0.53, 1.88)
p value	ns	ns	< 0.01	< 0.05	ns	ns	ns	ns	< 0.05	ns	ns	ns
Low	1.86 (1.54, 2.24)	1.48 (1.22, 1.79)	2.23 (1.35, 3.69)	1.63 (0.97, 2.74)	2.19 (1.07, 4.46)	2.20 (1.05, 4.60)	1.80 (0.60, 5.38)	1.62 (0.53, 5.00)	1.71 (1.38, 2.13)	1.45 (1.16, 1.81)	2.95 (1.70, 5.11)	1.55 (0.88, 2.74)
p value	< 0.001	< 0.01	< 0.01	ns	< 0.05	< 0.05	ns	ns	< 0.001	< 0.01	< 0.001	ns
Male Age
< 45	HR = 1 (reference)
45 – 60		4.58 (0.64, 32.78)		1.77 (0.24, 12.85)		NA		NA		0.67 (0.24, 1.82)		0.30 (0.10, 0.86)
p value		ns		ns						ns		< 0.05
> 60		9.05 (1.27, 64.64)		3.96 (0.55, 28.53)		NA		NA		1.99 (0.74, 5.38)		0.50 (0.18, 1.41)
p value		< 0.05		ns						ns		ns
Female Age
< 45	HR = 1 (reference)
45 – 60		1.18 (0.37, 3.70)		NA		NA		NA		2.56 (0.36, 18.35)		0.31 (0.07, 1.34)
p value		ns								ns		ns
> 60		2.52 (0.81, 7.90)		NA		NA		NA		6.58 (0.92, 47.07)		0.40 (0.09, 1.71)
p value		ns								ns		ns
Male BMI
< 25	HR = 1 (reference)
25 – 30		1.45 (1.20, 1.76)		1.19 (0.89, 1.60)		0.74 (0.42, 1.30)		0.61 (0.31, 1.22)		1.05 (0.86, 1.29)		1.45 (0.89, 2.34)
p value		< 0.001		ns		ns		ns		ns		ns
> 30		2.08 (1.64, 2.64)		1.30 (0.87, 1.94)		1.07 (0.52, 2.21)		0.73 (0.27, 2.02)		1.32 (1.01, 1.73)		4.52 (2.78, 7.37)
p value		< 0.001		ns		ns		ns		< 0.05		< 0.001
Female BMI
< 25	HR = 1 (reference)
25 – 30		1.18 (0.98, 1.41)		1.47 (0.97, 2.22)		0.92 (0.49, 1.71)		0.33 (0.11, 0.98)		1.25 (1.03, 1.51)		4.50 (2.27, 8.91)
p value		ns		ns		ns		< 0.05		< 0.05		< 0.001
> 30		2.29 (1.87, 2.79)		2.14 (1.30, 3.52)		0.47 (0.16, 1.39)		0.80 (0.26, 2.47)		1.24 (0.95, 1.60)		13.45 (6.82, 26.53)
p value		< 0.001		< 0.01		ns		ns		ns		< 0.001
Model 1: non-adjusted,
Model 2: adjusted for age, sex, BMI, ethnicity, Income Level, Townsend Deprivation Index, Smoking Status, Alcohol Intake, Social Isolation, Loneliness, Depression , Dietary Score, Medication, APOE.
1. A HR marked as NA may imply that the calculation cannot be performed due to the hazard rate in the reference group being zero, indicating that no events have occurred in this group. Consequently, the HR becomes undefined because it relies on comparing event rates between two groups. 2. A HR of 0 indicates that the event of interest, such as death, did not occur in the exposure group during the…
