# Supplementary material for: Association between moderate-to-vigorous physical activity and chronic disease risk in adults and elderly: insights from the UK Biobank study
Source: Front Physiol. 2024 Dec 5;15:1465168. doi: 10.3389/fphys.2024.1465168 (PMC11659758; doi:10.3389/fphys.2024.1465168)
Supplement: Supplementary file 5 [file Table1.xlsx]

## Sheet: Table S1
	Covariate	Hypertension		Atherosclerotic cardiovascular disease		Cerebrovascular disease		Neurodegenerative disease		Metabolic syndrome		Type 2 Diabetes
	Gender	Male	Female	Male	Female	Male	Female	Male	Female	Male	Female	Male	Female
Age	<45 (reference)
	≥45 to < 60	4.15 (1.53, 11.2) p < 0.01	2.37 (1.05, 5.35) p < 0.05	3.02 (0.74, 12.26) p = ns	1.82 (0.25, 13.17) p = ns	NA	NA	NA	NA	1.67 (0.78, 3.57) p = ns	1.60 (0.75, 3.41) p = ns	0.56 (0.25, 1.25) p = ns	0.63 (0.25, 1.58) p = ns
	≥60	9.00 (3.33, 24.26) p < 0.001	5.70 (2.53, 12.84) p < 0.001	7.07 (1.75, 28.63) p < 0.01	6.03 (0.84, 43.37) p = ns	NA	NA	NA	NA	4.65 (2.18, 9.92) p < 0.001	4.06 (1.91, 8.63) p < 0.001	0.99 (0.45, 2.19) p = ns	0.91 (0.36, 2.29) p = ns
BMI	<25.0 (reference)
	≥25.0 to <30.0	1.44 (1.29, 1.62) p < 0.001	1.26 (1.14, 1.39) p < 0.001	1.17 (1.00, 1.38) p = ns	1.20 (0.97, 1.50) p = ns	0.83 (0.61, 1.14) p = ns	0.97 (0.72, 1.31) p = ns	0.82 (0.58, 1.15) p = ns	0.71 (0.50, 1.02) p = ns	1.05 (0.93, 1.17) p = ns	1.13 (1.02, 1.25) p < 0.05	2.05 (1.51, 2.77) p < 0.001	2.72 (1.98, 3.72) p < 0.001
	≥30.0	2.17 (1.88, 2.50) p < 0.001	2.19 (1.95, 2.47) p < 0.001	1.29 (1.03, 1.62) p < 0.05	1.79 (1.37, 2.32) p < 0.001	0.74 (0.46, 1.19) p = ns	0.88 (0.57, 1.36) p = ns	0.84 (0.51, 1.38) p = ns	0.77 (0.47, 1.24) p = ns	1.34 (1.15, 1.57) p < 0.001	1.28 (1.11, 1.47) p < 0.001	5.76 (4.20, 7.90) p < 0.001	7.16 (5.21, 9.83) p < 0.001
Ethnicity	British Caucasian (reference)
	Asian	1.46 (0.98, 2.18) p = ns	1.17 (0.77, 1.78) p = ns	2.65 (1.67, 4.22) p < 0.001	0.55 (0.14, 2.24) p = ns	1.67 (0.52, 5.35) p = ns	1.02 (0.25, 4.15) p = ns	1.83 (0.56, 5.95) p = ns	NA	1.91 (1.29, 2.81) p < 0.01	1.05 (0.66, 1.68) p = ns	2.76 (1.50, 5.08) p < 0.01	2.54 (1.22, 5.29) p < 0.05
	Other	1.06 (0.65, 1.74) p = ns	1.83 (1.30, 2.58) p < 0.001	0.78 (0.32, 1.91) p = ns	1.11 (0.41, 3.02) p = ns	0.73 (0.10, 5.32) p = ns	1.20 (0.29, 4.92) p = ns	NA	3.35 (1.03, 10.92) p < 0.05	1.20 (0.71, 2.03) p = ns	1.28 (0.83, 1.97) p = ns	3.18 (1.78, 5.67) p < 0.001	1.35 (0.62, 2.93) p = ns
Income	Level 1 (<£18 000) (reference)
	Level 2 (£18000–30 999)	0.80 (0.67, 0.95) p < 0.05	0.94 (0.82, 1.08) p = ns	0.80 (0.63, 1.04) p = ns	0.97 (0.72, 1.32) p = ns	0.70 (0.43, 1.14) p = ns	0.88 (0.58, 1.36) p = ns	0.77 (0.47, 1.27) p = ns	0.80 (0.51, 1.23) p = ns	0.80 (0.67, 0.96) p < 0.5	0.89 (0.77, 1.04) p = ns	0.82 (0.58, 1.15) p = ns	1.11 (0.78, 1.57) p = ns
	Level 3 (£31 000–51 999)	0.79 (0.67, 0.93) p < 0.01	0.77 (0.67, 0.89) p < 0.001	0.76 (0.59, 0.97) p < 0.05	0.88 (0.64, 1.20) p = ns	0.77 (0.49, 1.22) p = ns	0.87 (0.56, 1.34) p = ns	0.63 (0.38, 1.04) p = ns	0.42 (0.25, 0.70) p < 0.01	0.73 (0.62, 0.87) p < 0.001	0.77 (0.66, 0.89) p < 0.001	0.71 (0.50, 0.99) p < 0.05	0.85 (0.59, 1.22) p = ns
	Level 4 (>£52 000)	0.62 (0.52, 0.73) p < 0.001	0.68 (0.59, 0.79) p < 0.001	0.60 (0.46, 0.77) p < 0.001	0.81 (0.58, 1.12) p = ns	0.45 (0.27, 0.73) p < 0.01	0.60 (0.37, 0.97) p < 0.05	0.55 (0.33, 0.91) p < 0.05	0.48 (0.29, 0.81) p < 0.01	0.62 (0.52, 0.74) p < 0.001	0.70 (0.60, 0.82) p < 0.001	0.47 (0.33, 0.67) p < 0.001	0.54 (0.36, 0.81) p < 0.01
Townsend Deprivation Index	Q1 (least deprived) (reference)
	Q2	1.06 (0.93, 1.22) p = ns	1.18 (1.05, 1.34) p < 0.01	0.96 (0.78, 1.18) p = ns	1.11 (0.84, 1.47) p = ns	1.13 (0.77, 1.66) p = ns	1.48 (0.99, 2.23) p = ns	0.64 (0.40, 1.03) p = ns	0.75 (0.49, 1.17) p = ns	1.11 (0.96, 1.28) p = ns	1.08 (0.94, 1.24) p = ns	1.10 (0.80, 1.51) p = ns	0.96 (0.67, 1.37) p = ns
	Q3	1.01 (0.88, 1.16) p = ns	1.08 (0.95, 1.23) p = ns	1.01 (0.82, 1.24) p = ns	1.20 (0.91, 1.58) p = ns	0.66 (0.43, 1.03) p = ns	1.37 (0.90, 2.08) p = ns	1.22 (0.81, 1.82) p = ns	0.80 (0.51, 1.23) p = ns	0.96 (0.83, 1.12) p = ns	1.06 (0.93, 1.22) p = ns	1.14 (0.83, 1.56) p = ns	1.18 (0.84, 1.65) p = ns
	Q4 (most deprived)	1.05 (0.91, 1.21) p = ns	1.09 (0.96, 1.24) p = ns	1.01 (0.82, 1.26) p = ns	1.21 (0.91, 1.61) p = ns	1.01 (0.67, 1.53) p = ns	1.47 (0.96, 2.24) p = ns	0.91 (0.57, 1.43) p = ns	0.90 (0.58, 1.41) p = ns	1.14 (0.98, 1.32) p = ns	1.24 (1.08, 1.42) p < 0.01	1.41 (1.04, 1.93) p = ns	1.38 (0.99, 1.93) p = ns
Smoking Status	Never (reference)
	Previous	1.26 (1.13, 1.39) p < 0.001	1.06 (0.97, 1.16) p = ns	1.21 (1.04, 1.42) p < 0.05	1.44 (1.18, 1.77) p < 0.001	1.60 (1.18, 2.17) p < 0.01	1.10 (0.82, 1.48) p = ns	1.10 (0.80, 1.53) p = ns	1.10 (0.79, 1.53) p = ns	1.20 (1.08, 1.34) p < 0.01	1.14 (1.03, 1.26) p < 0.05	1.30 (1.04, 1.63) p < 0.05	1.23 (0.96, 1.56) p = ns
	Current	1.26 (1.05, 1.50) p < 0.05	1.12 (0.93, 1.34) p = ns	1.37 (1.06, 1.78) p < 0.05	2.02 (1.42, 2.86) p < 0.001	1.19 (0.68, 2.10) p = ns	1.44 (0.84, 2.47) p = ns	0.51 (0.23 1.13) p = ns	0.31 (0.10, 0.98) p < 0.05	1.30 (1.08, 1.57) p < 0.01	1.31 (1.08, 1.58) p < 0.01	1.39 (0.98, 1.97) p = ns	1.35 (0.89, 2.06) p = ns
Social Isolation	No (reference)
	Yes	1.16 (0.76, 1.76) p = ns	1.27 (0.72, 2.24) p = ns	1.31 (0.67, 2.56) p = ns	1.02 (0.32, 3.21) p = ns	1.48 (0.36, 6.02) p = ns	0.70 (0.17, 2.85) p = ns	0.56 (0.20, 1.54) p = ns	1.22 (0.17, 8.84) p = ns	0.84 (0.57, 1.24) p = ns	1.57 (0.80, 3.06) p = ns	0.94 (0.44, 2.04) p = ns	1.40 (0.34, 5.72) p = ns
Lonrliness	No (reference)
	Yes	1.16 (1.00, 1.35) p < 0.05	0.98 (0.87, 1.10) p = ns	1.03 (0.82, 1.30) p = ns	0.96 (0.74, 1.24) p = ns	0.84 (0.51, 1.39) p = ns	1.24 (0.88, 1.76) p = ns	1.05 (0.64, 1.74) p = ns	1.29 (0.87, 1.90) p = ns	0.96 (0.81, 1.13) p = ns	1.17 (1.04, 1.32) p < 0.01	1.11 (0.82, 1.50) p = ns	0.87 (0.65, 1.16) p = ns
Depression	No (reference)
	Yes	1.02 (0.87, 1.19) p = ns	1.04 (0.90, 1.20) p = ns	1.23 (0.98, 1.56) p = ns	0.91 (0.66, 1.26) p = ns	1.05 (0.65, 1.68) p = ns	0.82 (0.53, 1.29) p = ns	1.21 (0.73, 2.02) p = ns	1.15 (0.67, 1.96) p = ns	1.09 (0.93, 1.29) p = ns	1.09 (0.93, 1.28) p = ns	1.01 (0.72, 1.42) p = ns	1.30 (0.91, 1.87) p = ns
Dietary Score	Score	1.00 (0.98, 1.03) p = ns	1.00 (0.97, 1.02) p = ns	1.01 (0.98, 1.04) p = ns	1.02 (0.97, 1.07) p = ns	0.98 (0.91, 1.04) p = ns	1.04 (0.97, 1.12) p = ns	1.02 (0.95, 1.10) p = ns	0.95 (0.88, 1.03) p = ns	0.99 (0.97, 1.02) p = ns	1.00 (0.98, 1.03) p = ns	0.95 (0.91, 0.99) p < 0.05	0.97 (0.92, 1.02) p = ns
Medication	No Medication (reference)
	antihypertensive	1.00 (0.77, 1.29) p = ns	0.96 (0.77, 1.20) p = ns	0.86 (0.57, 1.29) p = ns	1.01 (0.62, 1.64) p = ns	1.30 (0.66, 2.56) p = ns	0.86 (0.40, 1.83) p = ns	2.50 (1.43, 4.39) p < 0.01	1.77 (0.95, 3.30) p = ns	0.97 (0.74, 1.27) p = ns	1.09 (0.86, 1.38) p = ns	1.13 (0.68, 1.89) p = ns	1.12 (0.65, 1.92) p = ns
	blood-glucose lowering	0	1.01 (0.24, 4.34) p = ns	3.09 (0.39, 24.79) p = ns	0	10.68 (1.29, 88.34) p < 0.05	NA	NA	NA	1.33 (0.17, 10.67) p = ns	0.61 (0.08, 4.54) p = ns	8.96 (1.09, 73.93) p < 0.05	3.34 (0.42, 26.33) p = ns
	cholesterol-lowering	0.99 (0.84, 1.17) p = ns	0.96 (0.82, 1.12) p = ns	0.93 (0.71, 1.21) p = ns	1.22 (0.89, 1.66) p = ns	1.03 (0.62, 1.71) p = ns	1.11 (0.70, 1.76) p = ns	1.20 (0.71, 2.03) p = ns	0.65 (0.33, 1.28) p = ns	0.94 (0.78, 1.13) p = ns	0.96 (0.81, 1.14) p = ns	0.82 (0.55, 1.21) p = ns	0.84 (0.55, 1.30) p = ns
APOE Status	APOE = 0 (reference)
	APOE = 2	0.85 (0.58, 1.26) p = ns	1.05 (0.77, 1.43) p = ns	1.22 (0.73, 2.03) p = ns	0.88 (0.41, 1.87) p = ns	0.61 (0.15, 2.47) p = ns	0.77 (0.25, 2.43) p = ns	1.40 (0.51, 3.83) p = ns	1.75 (0.71, 4.31) p = ns	1.27 (0.88, 1.82) p = ns	0.76 (0.51, 1.12) p = ns	1.57 (0.82, 3.00) p = ns	0.32 (0.08, 1.28) p = ns
An OR of 0 would mean that no cases occurred in the exposure group, whereas the inability to calculate an OR or presenting it as 'NA' might occur if no cases are observed in the reference group, since this makes the calculation of odds and subsequently the OR impossible or undefined
